# Supplementary material for: The Activation of GPR27 Increases Cytosolic L-Lactate in 3T3 Embryonic Cells and Astrocytes
Source: Cells. 2022 Mar 16;11(6):1009. doi: 10.3390/cells11061009 (PMC8947442; doi:10.3390/cells11061009)
Supplement: Supplementary file 1 [file cells-11-01009-s001.zip]

Archive with 1 entries (1 files):
- cells-1590687-supplementary.pdf
